# Supplementary material for: Efficient estimation of grouped survival models
Source: BMC Bioinformatics. 2019 May 28;20:269. doi: 10.1186/s12859-019-2899-x (PMC6540566; doi:10.1186/s12859-019-2899-x)
Supplement: Supplementary file 4 — Table containing the annotated top 300 SNPs, ranked by unadjusted P-value, from the CALGB 40101 GWAS results. (CSV 29 kb) [file 12859_2019_2899_MOESM4_ESM.csv]

rsID	Chr	Pos	Gene	LOCATION	MAF	Pval	beta
rs12432793	14	75631922	FLVCR2	promoter	0.116706161137441	1.20548275241308e-06	-0.813345710703251
rs17666314	2	193496633	PCGEM1/LINC01821	intergenic	0.0633886255924171	1.5729709278e-06	-1.12135764169537
rs9435869	1	229252924	RHOU/RAB4A	intergenic	0.148104265402844	2.52224598099495e-06	-0.673245847305664
rs11015445	10	27001232	ANKRD26	intron	0.0515402843601896	2.90106097613422e-06	-1.10978330181539
rs4747583	10	27055768	ANKRD26	intron	0.0515402843601896	2.90106097613422e-06	-1.10968826426405
rs1035538	16	60045258	LINC02141	intron	0.0639810426540284	3.33525502569021e-06	-0.994818760868777
rs11627718	14	90630200	TTC7B	intron	0.124407582938389	5.03815410669254e-06	-0.736518444325832
rs9684260	4	65303925	LINC02232/EPHA5	intergenic	0.361374407582938	5.05592859674543e-06	0.483516184705482
rs7349683	4	65332086	EPHA5	coding	0.361374407582938	5.18859036199933e-06	0.482781221001435
rs6481837	10	33156436	ITGB1/NRP1	intergenic	0.386255924170616	6.29187911197991e-06	-0.451920058299266
rs1286439	14	90632867	TTC7B	intron	0.120403321470937	6.65057032753692e-06	-0.741164795754628
rs4737264	8	55198762	XKR4	intron	0.214454976303318	7.38722490354123e-06	0.534236272968938
rs9785155	8	4312184	CSMD1	intron	0.239336492890995	7.46851350838762e-06	-0.542314468283871
rs10503252	8	4312237	CSMD1	intron	0.241706161137441	8.13171414911852e-06	-0.535966643207542
rs10771973	12	32640040	FGD4	intron	0.315165876777251	8.14797436989122e-06	0.455001991560469
rs1551124	4	65297857	LINC02232/EPHA5	intergenic	0.361374407582938	8.62668846367411e-06	0.472692899925204
rs1517347	2	208649191	PTH2R	intron	0.271327014218009	8.63479164504169e-06	-0.496200874988792
rs1286422	14	90647193	LOC101928909	intron	0.122630331753555	8.81820819525434e-06	-0.719721149258403
rs10774538	12	119965993	CIT/BICDL1	intergenic	0.14218009478673	9.50647650444357e-06	-0.635460144018044
rs1842501	8	55190458	XKR4	intron	0.210900473933649	1.06920041281292e-05	0.530427122760633
rs6754133	2	114779214	DPP10	intron	0.0562796208530806	1.36011193831659e-05	-1.03358449490754
rs17781082	12	67082547	LOC102724421	intron	0.415183867141163	1.40288826521482e-05	0.455436142783305
rs11924857	3	150955018	CLRN1-AS1	intron	0.214454976303318	1.41523396820326e-05	-0.517939227561209
rs11680024	2	49308717	FSHR/NRXN1	intergenic	0.120381406436234	1.45326591803425e-05	-0.706716720128055
rs11582158	1	179507372	AXDND1	intron	0.229265402843602	1.51462303660777e-05	-0.506348455125608
rs12138026	1	33487056	ZSCAN20	intron	0.104265402843602	1.65404599096868e-05	-0.74375273142801
rs6999054	8	55201958	XKR4	intron	0.214454976303318	1.8023399871695e-05	0.506793593142618
rs1903216	3	187911715	BCL6/LPP-AS2	intergenic	0.48281990521327	1.85245605959549e-05	0.443634916397551
rs13257404	8	120112872	COL14A1	intron	0.0556872037914692	1.94077840112947e-05	-1.02732674500946
rs12403933	1	179454485	AXDND1	intron	0.230403800475059	2.08492030414542e-05	-0.496640099254284
rs3862864	10	58153109	MIR3924/IPMK	intergenic	0.0882701421800948	2.44236022011856e-05	-0.771926966940925
rs11192557	10	105692925	SORCS3/LOC101927549	intergenic	0.122037914691943	2.5463887968666e-05	-0.659312293727661
rs17753508	14	65590734	FUT8	intron	0.188388625592417	3.12441829944911e-05	-0.551096008156603
rs1729775	13	95105689	ABCC4	intron	0.40521327014218	3.12930473330698e-05	-0.435934209766136
rs7616728	3	26664146	LRRC3B	intron	0.164691943127962	3.15294964317967e-05	-0.574866138678141
rs7936678	11	3610877	LOC101927708/ART5	intergenic	0.209715639810427	3.22619759635537e-05	-0.518267508283064
rs10483776	14	65448149	FUT8	intron	0.187796208530806	3.5912948186679e-05	-0.549354594632549
rs4530357	2	231675992	TEX44/PTMA	intergenic	0.443720379146919	3.72572042799137e-05	-0.406218353636287
rs2233335	8	133248822	NDRG1	intron	0.378554502369668	3.74855159282598e-05	-0.439296272027461
rs12191315	NA	NA	NA/NA	NA	0.18542654028436	3.82636370517485e-05	-0.522249511518586
rs4599356	4	144202300	GYPA/HHIP-AS1	intergenic	0.386255924170616	3.93462324837881e-05	-0.426707326562568
rs10891842	11	115368305	CADM1	intron	0.418838862559242	3.97539690864263e-05	0.39646356753456
rs7295447	12	119925810	CIT/BICDL1	intergenic	0.166469194312796	4.09627445224819e-05	-0.554029543535724
rs11004791	10	55267443	PCDH15	intron	0.4739336492891	4.12079453420023e-05	-0.390627890884578
rs2169100	NA	NA	NA/NA	NA	0.267772511848341	4.14211487949567e-05	-0.447677066239522
rs6714773	2	21266211	TDRD15/LINC01822	intergenic	0.2760663507109	4.23458587246597e-05	-0.490425460044539
rs1993596	8	9365634	LOC157273	intron	0.446682464454976	4.28812813661212e-05	0.421815741314087
rs11075766	16	70529368	SNORD111B	promoter	0.0781990521327014	4.30921535292919e-05	-0.77029703639039
rs929525	18	61429532	CDH20	intron	0.247630331753555	4.45742928618493e-05	-0.488465200961325
rs2141236	2	155938902	NA/LINC01876	intergenic	0.34063981042654	4.53702593352503e-05	0.386179025640523
rs7001034	8	28505861	MIR4288	promoter	0.397511848341232	4.55747793243764e-05	-0.41993418819948
rs870638	2	21261882	TDRD15/LINC01822	intergenic	0.291469194312796	4.59080163766058e-05	-0.478532081481347
rs6065022	20	60950812	MIR548AG2/LINC01718	intergenic	0.31457345971564	4.60969224218714e-05	0.426895398741416
rs1474329	2	215097198	ABCA12	intron	0.0841232227488152	4.62589888626094e-05	-0.775659034291731
rs3763542	8	124561529	NDUFB9	intron	0.460900473933649	4.680538092699e-05	0.397839480220103
rs294027	11	26507515	ANO3	intron	0.188388625592417	4.78718209747817e-05	-0.535538024005211
rs12232304	15	41993297	PLA2G4E-AS1	intron	0.0746445497630332	4.81309057800244e-05	-0.844564575777802
rs11949147	5	121625158	LOC102467226/FTMT	intergenic	0.0651658767772512	4.84263167822824e-05	-0.873285767671806
rs882003	6	1308936	LINC01622/FOXQ1	intergenic	0.148279952550415	4.86953644063262e-05	0.551240320738703
rs170551	1	7895834	UTS2/TNFRSF9	intergenic	0.179715302491103	4.96240440411182e-05	-0.551850241751319
rs1183183	13	111484358	TEX29/LINC00354	intergenic	0.20260663507109	5.00369526001506e-05	-0.503890100766158
rs2856077	3	60650392	FHIT	intron	0.139218009478673	5.28226545267891e-05	-0.584032822397824
rs9350935	6	81693584	FAM46A	intron	0.139218009478673	5.31300557564139e-05	-0.622727266811963
rs4875322	8	4310086	CSMD1	intron	0.228672985781991	5.32887077410181e-05	-0.509609538099414
rs17180827	4	180533080	NA/LINC00290	intergenic	0.0622037914691943	5.39715233869062e-05	-0.883106112696859
rs4923207	11	24735779	LUZP2	intron	0.21563981042654	5.41857796061342e-05	-0.491974417073347
rs4007926	8	124593988	MTSS1	intron	0.428317535545024	5.45699270612977e-05	0.4183157083177
rs7964822	12	119917759	CIT/BICDL1	intergenic	0.165876777251185	5.46150921458801e-05	-0.548600108310128
rs925151	11	116498454	LINC00900/LOC101929011	intergenic	0.41686460807601	5.56082462021048e-05	-0.40252118430412
rs1729741	13	95131902	ABCC4	intron	0.125	5.6352038346017e-05	-0.611408348457861
rs11176566	12	67078851	LOC102724421	intron	0.437796208530806	5.66378666892187e-05	0.426098920353943
rs9652408	14	28186838	LINC00645/FOXG1-AS1	intergenic	0.350710900473934	5.73602470821828e-05	-0.441250498729946
rs1350154	3	150955590	CLRN1-AS1	intron	0.193720379146919	5.81168259071094e-05	-0.505736430013732
rs2839506	21	42395056	TMPRSS3	intron	0.0882701421800948	5.85917996845462e-05	-0.805486970131564
rs4267279	15	33898490	AVEN	intron	0.328791469194313	6.13860003981062e-05	-0.396167358858065
rs2420459	10	117497943	EMX2OS	intron	0.531398104265403	6.21039111421687e-05	-0.366478260537228
rs3923603	4	144190176	GYPA/HHIP-AS1	intergenic	0.380782918149466	6.3394893699426e-05	-0.414633086075257
rs4664781	2	155919454	NA/LINC01876	intergenic	0.338270142180095	6.40381387666319e-05	0.377820005535074
rs6792812	3	26693473	LRRC3B	promoter	0.161729857819905	6.56985419081436e-05	-0.550520042486406
rs7006288	8	4454880	CSMD1	intron	0.383293838862559	6.69925688265307e-05	-0.418136825776586
rs13031378	2	155973304	NA/LINC01876	intergenic	0.322867298578199	6.84476409653049e-05	0.392351750109578
rs11117451	16	86129615	IRF8/LINC01082	intergenic	0.360189573459716	6.89315734122972e-05	-0.424430657004516
rs4148686	7	117494463	CFTR	intron	0.186611374407583	7.04414769758545e-05	-0.524468637479386
rs7015031	8	13138875	DLC1	intron	0.45729537366548	7.04616797089704e-05	0.397817307693266
rs11898833	2	174014350	SP3/OLA1	intergenic	0.257701421800948	7.05197360507267e-05	0.425067113318388
rs1159057	4	65271097	LINC02232/EPHA5	intergenic	0.404028436018957	7.10996925426272e-05	0.418157174928289
rs12507286	4	65278380	LINC02232/EPHA5	intergenic	0.404028436018957	7.10996925426272e-05	0.41815756086806
rs12741425	1	179397815	AXDND1	intron	0.23696682464455	7.24475294541153e-05	-0.451087752245831
rs4541414	3	68928496	FAM19A4	intron	0.199052132701422	7.25919537661984e-05	-0.487309898469383
rs4871510	8	124593827	MTSS1	intron	0.453791469194313	7.29286966439686e-05	0.405092823726131
rs4918760	10	112616506	VTI1A	intron	0.365521327014218	7.42300394544964e-05	-0.395061687919678
rs7836009	8	55190967	XKR4	intron	0.231316725978648	7.53860517147852e-05	-0.470891838227203
rs1568742	2	215096199	ABCA12	intron	0.100118483412322	7.60488606901497e-05	-0.72186294842943
rs6819019	4	24020159	PPARGC1A/DHX15	intergenic	0.161729857819905	7.82446605390713e-05	-0.567752903591343
rs7242493	18	61451900	CDH20	intron	0.133293838862559	7.85409106383365e-05	-0.587838392700749
rs4664187	2	155928626	NA/LINC01876	intergenic	0.339454976303318	7.88968051981405e-05	0.372450824102016
rs1429566	7	117530720	CFTR	intron	0.186018957345972	8.04598691793281e-05	-0.520431917745259
rs2027945	7	117547768	CFTR	intron	0.186018957345972	8.04598691793281e-05	-0.520437792679813
rs11644870	16	56222740	GNAO1	intron	0.0764218009478673	8.05024881910489e-05	-0.766578820867018
rs8053370	16	56228994	GNAO1	intron	0.0764218009478673	8.05024881910489e-05	-0.766566445233264
rs2280021	16	56109611	LOC283856	intron	0.0977488151658768	8.05112847905227e-05	-0.663534435809776
rs7029703	9	76590433	GCNT1/PRUNE2	intergenic	0.470971563981043	8.09149307892747e-05	0.36092676085803
rs2805535	10	1418237	ADARB2	intron	0.128554502369668	8.09592692507985e-05	-0.607630458782954
rs2997983	10	1418921	ADARB2	intron	0.128554502369668	8.09592692507985e-05	-0.607833222543171
rs6470253	8	124584015	MTSS1	intron	0.453791469194313	8.31736296162547e-05	0.396037617566562
rs10487368	7	117500041	CFTR	intron	0.18564650059312	8.75048594559729e-05	-0.518114364559064
rs1823803	2	233630465	UGT1A8	intron	0.466232227488152	8.79330624726304e-05	-0.364600424439674
rs7833751	8	28505275	MIR4288	promoter	0.402843601895735	8.82574908993684e-05	-0.40609191912994
rs9438040	1	147885803	GJA5/GPR89B	intergenic	0.0710900473933649	8.88034670111165e-05	-0.814693065028534
rs4148699	7	117536194	CFTR	intron	0.18542654028436	9.566759406774e-05	-0.51482619273405
rs4148706	7	117550942	CFTR	intron	0.18542654028436	9.566759406774e-05	-0.514829939656941
rs388585	5	61670041	C5orf64	intron	0.0930094786729858	9.58031378405905e-05	-0.684424523513756
rs876619	16	56249622	GNAO1	intron	0.0758293838862559	9.68094101096958e-05	-0.766789358551944
rs3757802	7	117487685	CFTR	intron	0.188981042654028	9.77385493864554e-05	-0.511019659228764
rs1052972	1	119794162	REG4	threeUTR	0.438981042654028	0.000100299345933438	0.395421821813052
rs8087536	18	75881565	LINC01898/LOC339298	intergenic	0.123222748815166	0.000105757652778254	-0.626774698329562
rs2237724	7	117514105	CFTR	intron	0.184834123222749	0.000106574738443244	-0.51134781348776
rs16967035	15	38587977	RASGRP1/C15orf53	intergenic	0.0995260663507109	0.000107547191602582	-0.665409226294542
rs1928078	NA	NA	NA/NA	NA	0.321682464454976	0.000108068906368445	-0.406360826768955
rs7793127	7	117498893	CFTR	intron	0.188388625592417	0.000108800045880515	-0.507525346505682
rs4148689	7	117503548	CFTR	intron	0.188388625592417	0.000108800045880515	-0.507461047991118
rs4892151	18	73830860	LINC02582/FBXO15	intergenic	0.139218009478673	0.000109326688481594	-0.578217560749638
rs12936254	17	14515652	HS3ST3B1/CDRT7	intergenic	0.459123222748815	0.000110272841838874	-0.374015024639984
rs2827050	NA	NA	NA/NA	NA	0.424170616113744	0.000111764918825158	0.366361647364656
rs735129	5	66244501	SREK1/LINC02229	intergenic	0.0930094786729858	0.000114027235439494	-0.671766349140397
rs7788626	7	106655183	NAMPT/CCDC71L	intergenic	0.15936018957346	0.000114453468101539	-0.522990288571543
rs986208	4	65340774	EPHA5	intron	0.495249406175772	0.000116540625920146	0.403216702912052
rs16969027	15	77638610	LINGO1	intron	0.0545023696682464	0.000117539664680226	-0.944382967674223
rs11633639	15	77639582	LINGO1	intron	0.0545023696682464	0.000117539664680226	-0.943804205132934
rs10844259	12	32618978	FGD4	intron	0.328791469194313	0.000120975593792743	0.384160491014172
rs9673327	16	58975187	GOT2/LINC02141	intergenic	0.423578199052133	0.000122003753147177	-0.357704613480489
rs1274728	9	9029216	PTPRD	intron	0.217417061611374	0.000122299028035765	-0.451796848482575
rs17170286	7	33556039	BBS9	intron	0.0936018957345972	0.00012242379611083	-0.722923843074528
rs4078539	8	140256414	TRAPPC9	intron	0.197867298578199	0.000122496190771047	-0.507213947231404
rs16952588	18	7859759	PTPRM	intron	0.0847156398104265	0.00012315622201871	-0.765185205777182
rs4148697	7	117532729	CFTR	intron	0.187796208530806	0.000123801684837224	-0.503345643852256
rs2102296	4	164370625	MARCH1	intron	0.34063981042654	0.00012441970340515	-0.391018763859553
rs10753200	1	179595009	TDRD5	intron	0.286137440758294	0.00012501735468226	-0.407327524174038
rs11240147	1	147886156	GJA5/GPR89B	intergenic	0.0704976303317536	0.000126532492722001	-0.798408941216315
rs5750432	22	22048542	TOP3B/VPREB1	intergenic	0.104265402843602	0.000126845413830146	-0.633466445206251
rs11597303	10	130574941	GLRX3/MIR378C	intergenic	0.139218009478673	0.000126947008745396	0.536364535059784
rs4148688	7	117494971	CFTR	intron	0.187796208530806	0.00012889184181197	-0.501972946137923
rs2479996	NA	NA	NA/NA	NA	0.328791469194313	0.000129008212724939	-0.394236265100266
rs943269	10	118955606	CACUL1/NANOS1	intergenic	0.316943127962085	0.000131461751099506	-0.384005639520113
rs6724752	2	106944565	ST6GAL2/GACAT1	intergenic	0.0592417061611374	0.000135884726765962	-0.870315239995668
rs7250259	19	46416646	CCDC8/PNMA8A	intergenic	0.0740521327014218	0.000136439903817509	-0.79276542780057
rs16916932	10	18187347	CACNB2	intron	0.0556872037914692	0.000136978695701027	0.749302281265987
rs4148691	7	117510064	CFTR	intron	0.187203791469194	0.000137619318339889	-0.499888482168317
rs6723757	2	82262228	LINC01815/NA	intergenic	0.0704976303317536	0.000138678917296373	-0.793436865179766
rs13063948	3	60638338	FHIT	intron	0.159952606635071	0.000139969808341178	-0.555643650071226
rs1463752	12	127474064	LINC02375/LINC02411	intergenic	0.380331753554502	0.000140184127709788	-0.416835140737347
rs9945476	18	9786268	RAB31	intron	0.204383886255924	0.000143041619576437	0.445203813642688
rs2237723	7	117507493	CFTR	intron	0.187203791469194	0.000143253732287382	-0.498540326972123
rs1653974	3	71302960	FOXP1-AS1	intron	0.336492890995261	0.00014636933908694	0.41170598753015
rs3808186	7	117522900	CFTR	intron	0.187203791469194	0.000146500037173963	-0.498001487107827
rs4148696	7	117531700	CFTR	intron	0.187203791469194	0.000146500037173963	-0.497518166897381
rs10198396	2	37514999	QPCT/CDC42EP3	intergenic	0.457345971563981	0.000149400698927213	-0.364470654354991
rs13110329	4	85950129	ARHGAP24	intron	0.20260663507109	0.000151371182733428	-0.476232732513323
rs534278	11	126186619	CDON/RPUSD4	intergenic	0.359597156398104	0.00015221280560386	-0.386868124887815
rs1493707	4	75357683	LINC02483	intron	0.266587677725118	0.000159329711789024	-0.420005446720885
rs2655997	14	77204146	TMEM63C	intron	0.463862559241706	0.000159933013347177	0.36991347767776
rs327756	9	7790940	KDM4C/DMAC1	intergenic	0.21563981042654	0.000160473851748688	-0.474984479591216
rs10501309	11	44808547	TSPAN18	intron	0.228672985781991	0.000160523621804301	0.450918890221709
rs2030073	11	80932810	LOC101928944/MIR4300HG	intergenic	0.433056872037915	0.000160782615760283	-0.379483021308563
rs4078541	8	140255588	TRAPPC9	intron	0.196682464454976	0.000161912613118233	-0.499563433368
rs1507559	2	188629654	GULP1/DIRC1	intergenic	0.413507109004739	0.000162449341530341	-0.389904680799551
rs6776559	3	26683630	LRRC3B	intron	0.143364928909953	0.000166045534167248	-0.543548077530079
rs1630807	13	95103781	ABCC4	intron	0.428317535545024	0.000167846231138457	-0.388062009986041
rs16857081	2	169623152	PPIG	intron	0.0864928909952607	0.000168634133509059	-0.699938963603326
rs4972625	2	173988066	SP3/OLA1	intergenic	0.496445497630332	0.000169778766855435	0.38300323928139
rs7125819	11	115357578	CADM1	intron	0.434241706161137	0.000170133332298114	-0.360335872872997
rs7605415	2	49239264	FSHR/NRXN1	intergenic	0.110781990521327	0.000170607684416215	-0.6332709715282
rs2067670	2	49239515	FSHR/NRXN1	intergenic	0.110781990521327	0.000170607684416215	-0.633260141828267
rs3099249	6	166097422	LINC00602/TBXT	intergenic	0.322274881516588	0.000172830337829992	0.402505796181874
rs3768168	1	57125777	DAB1	intron	0.0622037914691943	0.000173563217768578	-0.841591665403329
rs355057	3	8626049	SSUH2	intron	0.287752675386445	0.00017405660202846	-0.416246096754348
rs1849328	11	115373713	CADM1	intron	0.430094786729858	0.000175701540654946	0.364737249249877
rs2043820	3	115600753	ZBTB20/GAP43	intergenic	0.306872037914692	0.000176116708876824	0.404410414079015
rs1817789	3	26669800	LRRC3B	intron	0.140995260663507	0.00017659662255806	-0.548897091026906
rs2149734	1	205475552	BLACAT1/CDK18	intergenic	0.311018957345972	0.000177642468202381	-0.391695823702642
rs982292	1	221718010	DUSP10	intron	0.370699881376038	0.000179841300946281	0.396532624740332
rs849357	22	27346771	LINC02554/MN1	intergenic	0.385663507109005	0.000184198501658624	-0.376521146916633
rs4871518	8	124623464	MTSS1	intron	0.387440758293839	0.000184372740829002	-0.380290465914659
rs155581	5	133523978	FSTL4	intron	0.354265402843602	0.00018732383447148	-0.381593603205051
rs7015740	8	124620883	MTSS1	promoter	0.373815165876777	0.000187895090483398	-0.378881649549031
rs1364677	2	53160857	MIR4431/GPR75-ASB3	intergenic	0.387440758293839	0.000189269737984083	-0.348056789147752
rs13270330	8	124611929	MTSS1	intron	0.523696682464455	0.00019010226507094	0.375862098358216
rs5770775	22	50545626	ODF3B/KLHDC7B	intergenic	0.247037914691943	0.000190172960798059	-0.442346773584017
rs10092491	8	28553555	FZD3	intron	0.411137440758294	0.000190524383094275	-0.382925027755159
rs9445504	6	61850824	KHDRBS2	intron	0.0941943127962085	0.000193394819913508	-0.687789449382715
rs10049354	3	68984132	EOGT	intron	0.321090047393365	0.000193849347796668	-0.410443911732145
rs11756704	6	40365072	TDRG1	intron	0.433649289099526	0.000193975592924874	-0.397747701828721
rs1364678	2	53160749	MIR4431/GPR75-ASB3	intergenic	0.391587677725118	0.000194867187527336	-0.353578679746486
rs9533044	13	42238220	DGKH	intron	0.0924170616113744	0.000194997934072949	0.609711006453858
rs42307	3	10437861	ATP2B2	intron	0.158175355450237	0.000195103370901382	-0.520921632034923
rs4693752	4	85984056	ARHGAP24	intron	0.201421800947867	0.000195326683549766	-0.467812935927413
rs16878397	5	60769692	ELOVL7	intron	0.174170616113744	0.000196333063594762	-0.4916744346723
rs1678363	13	95106071	ABCC4	intron	0.428317535545024	0.000196918244127195	-0.386521702734594
rs6058897	20	32810299	DNMT3B/MAPRE1	intergenic	0.513064133016627	0.000198663780319225	-0.345053665520948
rs7244087	18	551899	COLEC12/CETN1	intergenic	0.387440758293839	0.000198937155316842	0.363351092192582
rs1381922	9	22909499	LINC01239/LOC101929563	intergenic	0.433056872037915	0.000202067481664625	0.367733872329986
rs10865760	3	20158740	KAT2B/SGO1	intergenic	0.244668246445498	0.000202224557333927	-0.433709808931811
rs17006708	3	20185167	LOC101927829	promoter	0.244668246445498	0.000202224557333927	-0.433708167994259
rs1427448	2	49249511	FSHR/NRXN1	intergenic	0.380924170616114	0.000204004085184481	-0.357261107217833
rs1204139	6	61703641	KHDRBS2	intron	0.0971563981042654	0.000207980234356457	-0.680201375469876
rs4640736	4	116648366	MIR1973/TRAM1L1	intergenic	0.187203791469194	0.000208056146918088	0.432484968484934
rs7240204	18	43567732	SYT4/LINC01478	intergenic	0.380924170616114	0.000209942679893725	0.356262589283738
rs225762	6	168049479	KIF25/FRMD1	intergenic	0.29300118623962	0.000212195335535832	0.387252216386375
rs7602943	2	216767362	IGFBP5/TNP1	intergenic	0.13803317535545	0.000212695158169451	-0.538205474749251
rs2304572	2	25130410	EFR3B	intron	0.091824644549763	0.000213238747438709	-0.660069369187927
rs1371638	2	193440899	PCGEM1/LINC01821	intergenic	0.333530805687204	0.000215161047664135	-0.393784046138747
rs918343	2	206877906	FASTKD2/CPO	intergenic	0.302132701421801	0.000218773714982955	-0.399160467440706
rs6650282	13	95095967	ABCC4	intron	0.427725118483412	0.000222301087553463	-0.380898432567564
rs1729760	13	95099770	ABCC4	intron	0.427725118483412	0.000222301087553463	-0.380890552244632
rs1451160	4	65315312	LINC02232/EPHA5	intergenic	0.437796208530806	0.000222399703180219	-0.38280088925989
rs4875051	8	143778707	FAM83H-AS1/SCRIB	intergenic	0.21978672985782	0.000225936386786659	-0.441207956316124
rs4697340	4	22768140	GBA3	intron	0.343601895734597	0.000226157548937805	0.362558308961168
rs10419351	19	16018513	LINC00661	intron	0.0925266903914591	0.000226646079250415	-0.638299445121057
rs7637369	3	68981150	EOGT	intron	0.327014218009479	0.00023016502025831	-0.397425846985761
rs749148	4	5606688	EVC2	intron	0.152843601895735	0.000230842356078642	-0.524557928410288
rs7872317	9	112417556	HSDL2	intron	0.0882701421800948	0.000233578530639502	-0.643922046137571
rs13421080	2	155958187	NA/LINC01876	intergenic	0.238151658767773	0.000233756237963644	0.391982050092351
rs4434347	5	52129677	ISL1/ITGA1	intergenic	0.0894549763033175	0.000235198914475569	-0.714932509672411
rs3793577	9	23737629	ELAVL2	intron	0.4739336492891	0.000236678461359117	-0.363236412944814
rs1410594	1	179614030	TDRD5	intron	0.257109004739337	0.000237116298117624	-0.396629849701942
rs10074627	5	65638435	TRAPPC13	intron	0.0971563981042654	0.000239832307232209	-0.624990704311996
rs4752177	10	118598344	PRLHR/CACUL1	intergenic	0.180094786729858	0.000242453092301471	0.486538395426504
rs155110	2	181488064	ITGA4	intron	0.291469194312796	0.000243014980458937	0.38541930145202
rs6561622	13	51233052	FAM124A	intron	0.332345971563981	0.000243621715621888	-0.390809860959537
rs8008756	14	33077060	NPAS3	intron	0.135231316725979	0.00024418413946153	-0.518582404686125
rs2409571	8	9373638	LOC157273	intron	0.48281990521327	0.000244321475181333	-0.382719647435381
rs10911098	1	182567363	RGSL1/RNASEL	intergenic	0.40521327014218	0.000244662483498172	-0.36449457430382
rs41478	5	9703794	LINC02112	intron	0.153436018957346	0.000245380540817131	-0.509567129670808
rs2403517	11	11407808	GALNT18	intron	0.119217081850534	0.000245437377262527	-0.565804942869888
rs1078726	6	105364765	PREP	intron	0.156583629893238	0.000245453633979731	0.473125643932477
rs11505535	7	41261234	LINC01449/INHBA	intergenic	0.42654028436019	0.000247911397828445	0.34822559375051
rs3127386	6	166096909	LINC00602/TBXT	intergenic	0.317535545023697	0.000248608261853221	0.39175712172611
rs7747099	6	36402477	PXT1	promoter	0.221563981042654	0.000250085583485179	-0.422171191101496
rs6956208	7	3987904	SDK1	intron	0.234875444839858	0.000253879768735485	-0.41813423417392
rs1806599	12	117961358	KSR2	intron	0.213862559241706	0.000255580755145096	-0.445812603808753
rs1263619	2	207089915	KLF7	intron	0.350533807829181	0.000257358395880573	-0.371149140329586
rs7462131	8	143764661	FAM83H-AS1/SCRIB	intergenic	0.219194312796209	0.000259349619547135	-0.439388072829057
rs9855231	3	84210146	NA/LINC00971	intergenic	0.0728672985781991	0.0002613287152523	-0.743991671145019
rs1356792	3	20336661	LOC101927829	intron	0.412322274881517	0.00026196657435255	0.360569441283379
rs988831	NA	NA	NA/NA	NA	0.140402843601896	0.000261990924949139	-0.571618961251385
rs158278	4	16799418	LDB2	intron	0.0841232227488152	0.000262219832407802	-0.739324013981475
rs10919307	1	170149550	MIR3119-2	promoter	0.312203791469194	0.000262273750674218	0.373029207130637
rs157989	10	78710656	LINC00856/ZMIZ1-AS1	intergenic	0.335308056872038	0.000262309417466101	-0.368571912420384
rs8102595	19	46294573	IGFL1/HIF3A	intergenic	0.087085308056872	0.00026308699671771	-0.670569360729426
rs7770407	6	53582672	LOC101927136	intron	0.39218009478673	0.000268978960596091	0.338431200943487
rs2253653	2	193405174	PCGEM1/LINC01821	intergenic	0.332345971563981	0.000270850812097258	-0.388714454912648
rs2718443	2	193410323	PCGEM1/LINC01821	intergenic	0.332345971563981	0.000270850812097258	-0.388697025546288
rs2249848	2	193421143	PCGEM1/LINC01821	intergenic	0.332345971563981	0.000270850812097258	-0.388719658698862
rs2424928	20	32800830	DNMT3B	intron	0.433056872037915	0.000270878348214974	0.339556976416657
rs720336	12	97363083	NEDD1/RMST	intergenic	0.168838862559242	0.000271353113735096	-0.526268045330285
rs871737	9	76598016	GCNT1/PRUNE2	intergenic	0.454383886255924	0.000274444180233388	0.339977742797188
rs7003232	8	137919359	NA/FAM135B	intergenic	0.11196682464455	0.000275454133456759	-0.607093048193678
rs1346665	7	91290252	FZD1/MTERF1	intergenic	0.46978672985782	0.000275861439346398	-0.347433212206664
rs6101995	20	36733736	NDRG3	intron	0.100118483412322	0.000275875501697622	0.573750972898054
rs7612139	3	22582888	ZNF385D/UBE2E2	intergenic	0.339454976303318	0.000276040541491466	0.36919318520416
rs4944267	11	80866785	LOC101928944/NA	intergenic	0.376184834123223	0.000276977123666232	0.385890842502509
rs13234986	7	15985715	LINC02587/ISPD	intergenic	0.271919431279621	0.000278336274467948	0.396019190418306
rs10119773	9	23736402	ELAVL2	promoter	0.475710900473934	0.000278477913553206	-0.356165154338317
rs17810349	10	60475415	ANK3	intron	0.106042654028436	0.000279000764653964	-0.619708138195206
rs2201203	8	112323981	CSMD3	intron	0.232502965599051	0.000280189458561632	-0.421120780091783
rs10198113	2	155951853	NA/LINC01876	intergenic	0.220379146919431	0.00028445627678128	0.401272417500475
rs2277512	14	90647127	LOC101928909	intron	0.454383886255924	0.000286255723154771	-0.376652274789196
rs949650	12	28867757	CCDC91/FAR2	intergenic	0.409952606635071	0.000286281591638839	0.354592011952347
rs7579240	2	60740935	BCL11A/PAPOLG	intergenic	0.300947867298578	0.000286941579060017	-0.381337378021346
rs1861754	8	112255687	CSMD3	intron	0.228080568720379	0.000287966123324389	-0.427769836676908
rs10750114	11	117821455	FXYD2	intron	0.216824644549763	0.000288038847169331	-0.452714034846578
rs1661071	5	3214590	LINC01377/LINC01019	intergenic	0.306872037914692	0.00028886659304772	-0.395567764019324
rs11781835	8	22750516	PEBP4	intron	0.381516587677725	0.000290578772664257	0.350067997845679
rs6058883	20	32777913	DNMT3B	promoter	0.433056872037915	0.000290780714246965	0.336103082621784
rs2241802	8	28527195	FZD3	coding	0.412218268090154	0.000291464716020699	-0.373884795577764
rs7903897	10	133619181	SPRNP1/FRG2B	intergenic	0.253855278766311	0.000292873778386774	-0.394783768943161
rs2004100	8	143472561	ZC3H3	intron	0.258600237247924	0.000295962274542019	-0.417290499352038
rs2426522	20	54514838	DOK5	intron	0.114336492890995	0.000296580346638059	0.559573196474803
rs479991	11	117826243	FXYD2	promoter	0.23396674584323	0.000297403101497325	-0.443639804715682
rs2424922	20	32798643	DNMT3B	coding	0.566350710900474	0.000298627099587434	-0.336423309197904
rs2893935	10	63889646	REEP3/NA	intergenic	0.170616113744076	0.000300598565088415	-0.49261937641956
rs7973533	12	24765028	LINC00477/BCAT1	intergenic	0.461492890995261	0.000303717199369794	-0.359379280293849
rs11926974	3	168184322	GOLIM4/MIR551B	intergenic	0.0912322274881517	0.000304100154600106	-0.636440628702001
rs324662	7	137038716	LOC349160	intron	0.0659928656361474	0.000306960366189657	-0.79002267365525
rs6980605	8	28559034	FZD3	intron	0.411729857819905	0.000307238269465065	-0.372113957794176
rs4732863	8	28564971	FZD3	threeUTR	0.411729857819905	0.000307238269465065	-0.37222505919621
rs11779401	8	28578151	FZD3/EXTL3	intergenic	0.411729857819905	0.000307238269465065	-0.3722167886274
rs9919479	10	89970277	LINC01375/LOC101926942	intergenic	0.151658767772512	0.000308558549084815	-0.499821271630396
rs152558	5	107511961	EFNA5	intron	0.504739336492891	0.000308665069284804	-0.356932402532713
rs7758098	6	61929525	KHDRBS2	intron	0.0959715639810427	0.000309556061183273	-0.647147766357776
rs7813365	8	106103254	ZFPM2-AS1/OXR1	intergenic	0.0947867298578199	0.000312072372884573	0.541059092821978
rs1492907	1	172672978	FASLG/TNFSF18	intergenic	0.313981042654028	0.000315488690198821	-0.395701535106868
rs7144199	14	51669994	FRMD6	intron	0.350118483412322	0.000316294026792007	-0.363962874282317
rs2242093	8	143541404	ZC3H3	promoter	0.167061611374408	0.000316947491204471	-0.499519524636185
rs1024187	6	61705695	KHDRBS2	intron	0.0959715639810427	0.000316997741287244	-0.662360320460831
rs2129470	5	1936329	CTD-2194D22.4/IRX2	intergenic	0.333530805687204	0.000321545979337216	-0.378866328990414
rs4818638	NA	NA	NA/NA	NA	0.354857819905213	0.000323008143212491	0.364638997652861
rs10773594	12	129075012	TMEM132D	coding	0.306872037914692	0.000323996223882529	-0.381143538340071
rs561686	1	182554368	RGSL1	promoter	0.316943127962085	0.000327374888037261	-0.37853628966624
rs701431	22	20238932	LINC00896/RTN4R	intergenic	0.40936018957346	0.000328683956978925	0.349734925518437
